# Supplementary material for: Association between outdoor physical activity and positive mental health in adolescence: estimating the mediation effect of autonomy, competence and relatedness
Source: Int J Behav Nutr Phys Act. 2025 Nov 24;22:150. doi: 10.1186/s12966-025-01847-z (PMC12642063; doi:10.1186/s12966-025-01847-z)
Supplement: Supplementary file 1 — Supplementary Material 1. [file 12966_2025_1847_MOESM1_ESM.docx]

## Sheet: Table 0_basic_
Table S1. All measured parameters and their basic statistics.
Method of Measurment	Variable	Unit	Mean	SD	Lower 95% Mean	Upper 95% Mean	N
Basic parameter	Age	years old	86.8571	3.20058	85.7577	87.9566	35
Basic parameter	Height	cm	154.657	7.07324	152.227	157.087	35
Basic parameter	Body mass index	kg/m2	23.2943	3.02246	22.256	24.3325	35
Basic parameter	AGE value	a.u.	0.546571	0.107756	0.509556	0.583587	35
Basic parameter	Systolic blood pressure	mmHg	146.543	19.0346	140.004	153.081	35
Basic parameter	Diastolic blood pressure	mmHg	83.0571	9.52687	79.7845	86.3297	35
Basic parameter	Pulse	beat per minutes	71.1429	12.2526	66.9339	75.3518	35
Body Composition Analyzer	Body weight	kg	55.8229	8.72357	52.8262	58.8195	35
Body Composition Analyzer	Body Fat Percentage	%	27.3171	9.56493	24.0315	30.6028	35
Body Composition Analyzer	Fat Mass	kg	15.5371	6.88853	13.1709	17.9034	35
Body Composition Analyzer	Muscle Mass	kg	38.1629	6.46097	35.9434	40.3823	35
Body Composition Analyzer	Estimated Bone Mass	kg	2.12286	0.363873	1.99786	2.24785	35
Body Composition Analyzer	Body Water Content	kg	29.5371	5.15182	27.7674	31.3069	35
Cognitive function	Mini-Mental State Examination	-	26.3429	3.12432	25.2696	27.4161	35
Simple SAS test	Apnea Hypopnea Index	events / hours	22.1265	15.6464	16.6672	27.5858	34
Simple SAS test	Deep Sleep	%	13.5628	6.48547	11.2632	15.8625	33
Simple SAS test	Light Sleep	%	65.5999	10.068	62.0299	69.1699	33
Simple SAS test	Rapid eye movement	%	20.8372	6.69995	18.4615	23.2128	33
Simple SAS test	Apnea hypopnea index during rapid eye movement (REM-AHI)	events / hours	27.7875	15.9299	22.0442	33.5308	32
Simple SAS test	Apnea hypopnea index during non-rapid eye movement (NREM-AHI)	events / hours	20.8375	16.2919	14.9636	26.7114	32
Simple SAS test	Mean Saturation	%	94.6471	1.61212	94.0846	95.2096	34
Simple SAS test	Min Saturation	%	85.5294	5.85292	83.4872	87.5716	34
Simple SAS test	Max Saturation	%	99.0588	0.951591	98.7268	99.3908	34
Simple SAS test	Mean Pulse Rate	beats per minute	62.2941	8.59009	59.2969	65.2913	34
Simple SAS test	Min Pulse Rate	beats per minute	47.9643	5.99062	45.6414	50.2872	28
Simple SAS test	Max Pulse Rate	beats per minute	92.4412	10.4829	88.7835	96.0988	34
Simple SAS test	Number of Sleep Periods	beats per minute	8.77419	3.39323	7.52955	10.0188	31
Three-axial activity meter	Steps per Day	count/day	8769.39	3394.13	7565.89	9972.9	33
Three-axial activity meter	Sleep Efficiency	%	94.4863	2.77001	93.452	95.5206	30
Three-axial activity meter	Onset	min	68144	30372	56802.9	79485.1	30
Three-axial activity meter	Total Sleep Time	min	295.703	94.1338	260.552	330.853	30
Three-axial activity meter	Wake after sleep onset	min	16.2744	8.0565	13.2661	19.2828	30
Three-axial activity meter	Number of Awakenings	number	6.51758	3.01677	5.3911	7.64406	30
Three-axial activity meter	Length of Awakenings in Minutes	min	16.2744	8.05648	13.2661	19.2828	30
Three-axial activity meter	Activity Counts	number	9355.22	3753.52	7953.64	10756.8	30
Three-axial activity meter	Movement Index		12.4343	5.17637	10.5014	14.3672	30
Three-axial activity meter	Fragmentation Index		8.15723	4.82958	6.35384	9.96063	30
Three-axial activity meter	Sleep Fragmentation Index		20.5916	7.93471	17.6288	23.5545	30
Muscle	Grip Strength Ave	kg/m2	24.8743	10.2149	21.3653	28.3832	35
Locomo	Stand Up Test Locomo Score	-	1.27273	0.944482	0.937829	1.60763	33
Locomo	Two-Step Test Value	-	1.12903	0.271039	1.02961	1.22845	31
Locomo	Two-Step Test Locomo Score	-	1.24242	1.11888	0.845686	1.63916	33
Locomo	Locomo 25 Question	-	9.05714	12.9022	4.62508	13.4892	35
Locomo	Locomo 25 Question Score	-	0.771429	1.1903	0.362547	1.18031	35
Blood test	Urea Nitrogen (BUN）	mg/dL	20.2857	5.72184	18.3202	22.2512	35
Blood test	Urea Acid (UA)	mg/dL	5.68857	1.24871	5.25962	6.11752	35
Blood test	Creatinine	mg/dL	1.03914	0.29045	0.93937	1.13892	35
Blood test	Total Cholesterol	mg/dL	199.686	36.4803	187.154	212.217	35
Blood test	High-density lipoprotein Cholesterol	mg/dL	62.6286	15.2298	57.397	67.8602	35
Blood test	Neutral fat (T-G)	mg/dL	144	125.498	100.89	187.11	35
Blood test	Aspartate aminotransferase (glutamic-oxaloacetic transaminase)	U/L	25.3429	9.28612	22.153	28.5327	35
Blood test	Alanine Aminotransferase (glutamic-pyruvic transaminase)	U/L	18.8	6.3838	16.6071	20.9929	35
Blood test	γ-GT (γ-GTP)	U/L	26.6	20.3024	19.6259	33.5741	35
Blood test	Glucose（blood sugar）	mg/dL	122.829	51.3881	105.176	140.481	35
Blood test	Hemoglobin A1c (NGSP)	%	6.04286	0.742922	5.78765	6.29806	35
Blood test	White Blood Cell Count	cells/μL	5597.14	1270.13	5160.84	6033.45	35
Blood test	Red Blood Cell Count	cells/μL	408.8	49.8402	391.679	425.921	35
Blood test	Haemoglobine level	g/dL	13.0286	1.5415	12.499	13.5581	35
Blood test	Hematocrit	%	38.7914	4.11778	37.3769	40.2059	35
Blood test	Platelet Count	cells/μL	21.4457	6.49517	19.2145	23.6769	35
Teeth	Number of Teeth	-	11.4286	10.1323	7.948	14.9091	35
Occlusion test	Occlusal Contact Area	mm2	13.5294	21.3517	6.07947	20.9794	34
Occlusion test	Occlusal Force	MPa	34.6176	12.6396	30.2075	39.0278	34
Occlusion test	Maximum Occlusal Force	MPa	96.9706	33.0743	85.4304	108.511	34
Occlusion test	Bite Force	M	281.294	207.175	209.007	353.581	34
Urinary incontinence evaluation	Incontinence Questionnaire Short Form (ICIQ-SF) Frequency	-	0.794118	0.913847	0.475261	1.11297	34
Urinary incontinence evaluation	ICIQ-SF Quantity	-	1.17647	1.11384	0.787833	1.56511	34
Urinary incontinence evaluation	ICIQ-SF QOL	-	0.666667	0.889757	0.351173	0.982161	33
Urinary incontinence evaluation	ICIQ-SF Total Score	-	2.63636	2.67883	1.68649	3.58624	33
Nutritional Assessment	Quantity Average		29.5804	7.73458	26.7918	32.369	32
Nutritional Assessment	Energy	kcal	37.0577	10.1582	33.3953	40.7202	32
Nutritional Assessment	Protein	g	1.40789	0.446028	1.24708	1.5687	32
Nutritional Assessment	Fat Mass	g	1.12616	0.571521	0.920101	1.33221	32
Nutritional Assessment	Carbohydrates	g	4.96043	1.38913	4.45959	5.46126	32
Nutritional Assessment	Total Dietary Fiber	g	0.384118	0.0953594	0.349738	0.418499	32
Nutritional Assessment	Sodium	mg	66.3304	21.843	58.4551	74.2056	32
Nutritional Assessment	Potassium	mg	46.4435	11.5858	42.2664	50.6206	32
Nutritional Assessment	Calcium	mg	8.74391	2.79629	7.73574	9.75209	32
Nutritional Assessment	Iron	mg	0.145821	0.0383519	0.131994	0.159648	32
Nutritional Assessment	Retinol	μg	12.3686	18.098	5.84358	18.8936	32
Nutritional Assessment	α-Carotene	μg	6.82519	5.19899	4.95075	8.69962	32
Nutritional Assessment	β-Carotene	μg	48.8459	25.1179	39.79	57.9019	32
Nutritional Assessment	β-Cryptoxanthin	μg	10.5799	29.9421	-0.215405	21.3752	32
Nutritional Assessment	Vitamin D	μg	0.238599	0.152329	0.183679	0.29352	32
Nutritional Assessment	α-Tocopherol	mg	0.181084	0.0837134	0.150902	0.211266	32
Nutritional Assessment	Vitamin B1	mg	0.0195974	0.00784435	0.0167692	0.0224256	32
Nutritional Assessment	Vitamin B6	mg	0.0265255	0.00907205	0.0232547	0.0297963	32
Nutritional Assessment	Vitamin B12	μg	0.140739	0.0934296	0.107054	0.174424	32
Nutritional Assessment	Folic Acid	μg	6.26382	2.31566	5.42894	7.0987	32
Nutritional Assessment	Vitamin C	mg	1.89914	0.961827	1.55236	2.24592	32
		a.u.
		arbitrary unit
